# Supplementary material for: Mindfulness in Adolescent and Young Adult (AYA) Patients Undergoing Hematopoietic Stem Cell Transplantation (HSCT): A Qualitative Study
Source: Cancers (Basel). 2022 Jun 2;14(11):2760. doi: 10.3390/cancers14112760 (PMC9179916; doi:10.3390/cancers14112760)
Supplement: Supplementary file 1 [file cancers-14-02760-s001.zip]

Archive with 1 entries (1 files):
- cancers-1715788-supplementary.pdf
